# Supplementary material for: You can hide but you can’t run: apparent competition, predator responses and the decline of Arctic ground squirrels in boreal forests of the southwest Yukon
Source: PeerJ. 2016 Aug 23;4:e2303. doi: 10.7717/peerj.2303 (PMC5012268; doi:10.7717/peerj.2303)
Supplement: Supplemental Information 1 [file peerj-04-2303-s001.xlsx]

## Sheet: AGS Spring&Summer
Year	season	year fraction	AGS density
1990	Spring	1990.4	1.75
	Summer	1990.6	1.235
1991	Spring	1991.4	1.5
	Summer	1991.6	0.81
1992	Spring	1992.4	0.55
	Summer	1992.6	0.54
1993	Spring	1993.4	0.44
	Summer	1993.6	0.93
1994	Spring	1994.4	0.45
	Summer	1994.6	1.445
1995	Spring	1995.4	1.13
	Summer	1995.6	2.015
1996	Spring	1996.4	1.075
	Summer	1996.6	1.36784
1997	Spring	1997.4	1.03
	Summer	1997.6	1.31529
1998	Spring	1998.4	1.55
	Summer	1998.6	1.34205
1999	Spring	1999.4	1.15534
	Summer	1999.6	0.898687
2000	Spring	2000.4	0.208333
	Summer	2000.6	0.0833333
2001	Spring	2001.4	0.0833333
	Summer	2001.6	0.0833333
2002	Spring	2002.4	0.213333
	Summer	2002.6	0.349387
2003	Spring	2003.4	0.166667
	Summer	2003.6	0.165
2004	Spring	2004.4	0.166667
	Summer	2004.6	0.25
2005	Spring	2005.4	0.208333
	Summer	2005.6	0.25
2006	Spring	2006.4	0.166667
	Summer	2006.6	0
2007	Spring	2007.4	0.125
	Summer	2007.6	0.0416667
2008	Spring	2008.4	0.170283
	Summer	2008.6	0.125
2009	Spring	2009.4	0
	Summer	2009.6	0
2010	Spring	2010.4	0.166667
	Summer	2010.6	0
2011	Spring	2011.4	0.0416667
	Summer	2011.6	0
2012	Spring	2012.4	0.0416667
	Summer	2012.6	0
2013	Spring	2013.4	0
	Summer	2013.6	0
2014	Spring	2014.4	0
	Summer		0
2015	Spring		0
	Summer		0

## Sheet: AGS-Hare correlations
	spring density (zero values removed)
	Hare	AGS
1990	1.51375	1.75
1991	1.01875	1.5
1992	0.294583	0.55
1993	0.0916667	0.44
1994	0.0654167	0.45
1995	0.1275	1.13
1996	0.514583	1.08
1997	0.767094	1.03
1998	1.93027	1.55
1999	1.31599	1.16
2000	0.212678	0.208333
2001	0.0333333	0.0833333
2002	0.0166667	0.253333
2003	0.110072	0.166667
2004	0.321383	0.166667
2005	0.371044	0.208333
2006	0.925139	0.166667
2007	0.777444	0.125
2008	0.327311	0.170283
2009	0.29455
2010	0.0709	0.166667
2011	0.0705	0.0416667
2012	0.0333333	0.0416667
2013	0.125
2014	0.21165
2015	0.6

## Sheet: AGS annual rate of increase
	AGS annual population growth (spring to spring)
year	dens spring	annual r
1990	2.02	-0.148515
1991	1.72	-0.587209
1992	0.71	-0.401408
1993	0.425	0.635294
1994	0.695	1.15827
1995	1.5	0.133333
1996	1.7	0.0294118
1997	1.75	0.571429
1998	2.75	-0.454545
1999	1.5	-0.791667
2000	0.3125	-0.6
2001	0.125	0
2002	0.125	1
2003	0.25	0
2004	0.25	0.75
2005	0.4375	-0.428571
2006	0.25	-0.25
2007	0.1875	0.666667
2008	0.3125	-0.92
2009	0.025	0
2010	0.025	-1
2011	0	0
2012	0.00833333	-1

## Sheet: AGS Active season growth rates
year	spring density AGS	[(Nt+1)-(Nt)]/Nt	ln(Nt/Nt-1)	PerCap pop growth crash years removed for graphing
1990	1.75	-0.294286	-0.20736
1991	1.5	-0.46	-0.322964	-0.322964
1992	0.55	-0.0181818	-0.00647251	-0.00647251
1993	0.44	1.11364	0.292877	0.292877
1994	0.45	2.21111	0.522482	0.522482
1995	1.13	0.783186	0.347478	0.347478
1996	1.08	0.272407	0.132016	0.132016
1997	1.03	0.276978	0.131498	0.131498
1998	1.55	-0.134161	-0.0850667
1999	1.16	-0.222143	-0.126784
2000	0.208333	-0.6	-0.109199	-0.109199
2001	0.0833333	0	0	0
2002	0.253333	0.838882	0.125697	0.125697
2003	0.166667	-0.01	-0.00142959	-0.00142959
2004	0.166667	0.5	0.0689929	0.0689929
2005	0.208333	0.2	0.0339016	0.0339016
2006	0.166667	-1	-0.154151	-0.154151
2007	0.125	-0.666667	-0.076961	-0.076961
2008	0.170283	-0.265929	-0.0394628	-0.0394628
2009	0		0	0
2010	0.166667	-1	-0.154151	-0.154151
2011	0.0416667	-1	-0.040822	-0.040822
2012	0.0416667	-1	-0.040822	-0.040822
2013	0	n/a	n/a	n/a
2014	0	n/a	n/a	n/a
2015	0	n/a	n/a	n/a

## Sheet: long term census+index
Highlighted cells are population index from road counts
Year	GS spring/ha	Hare spring/ha	Lower CL AGS	Upper CL AGS
1976	0.5	0.02	0	0
1977	1	0.04	0	0
1978	1.5	0.3	0	0
1979	1.9	0.73	0	0
1980	2.35	1.952	0	0
1981	2.5	2.8816	0	0
1982	1.75	0.7498	0	0
1983	1	0.14	0	0
1984	0.5	0.16	0	0
1985	0.6	0.16	0	0
1986	1	0.117	0	0
1987	1.5	0.177792	0	0
1988	1.75	0.521667	0	0
1989	2	0.93125	0	0
1990	1.75	1.51375	0.41	0.44
1991	1.5	1.01875	0.33	0.52
1992	0.55	0.294583	0.23	0.51
1993	0.44	0.0916667	0.09	0.24
1994	0.45	0.0654167	0.11	0.39
1995	1.13	0.1275	0.34	0.57
1996	1.08	0.514583	0.29	0.55
1997	1.03	0.767094	0.28	0.43
1998	1.55	1.93027	0.41	0.7
1999	1.16	1.31599	0.39	0.55
2000	0.208333	0.212678	0.0166	0.075
2001	0.0833333	0.0333333	0	0.0834
2002	0.253333	0.0166667	0	0.0834
2003	0.166667	0.110072	0	0.0833
2004	0.166667	0.321383	0.0417	0.0433
2005	0.208333	0.371044	0	0.125
2006	0.166667	0.925139	0	0.125
2007	0.125	0.777444	0	0.125
2008	0.170283	0.327311	0.0553	0.1814
2009	0	0.29455	0	0.0833
2010	0.166667	0.0709	0.0417	0.0833
2011	0.0416667	0.0705	0	0.0833
2012	0.0416667	0.0333333	0	0.0833
2013	0	0.125	0	0.0833
2014	0	0.21165	0	0.0833
2015	0	0.5	0	0.0833
